# Supplementary material for: A High-Protein Diet Reduces Weight Gain, Decreases Food Intake, Decreases Liver Fat Deposition, and Improves Markers of Muscle Metabolism in Obese Zucker Rats
Source: Nutrients. 2017 Jun 8;9(6):587. doi: 10.3390/nu9060587 (PMC5490566; doi:10.3390/nu9060587)
Supplement: Supplementary file 1 [file nutrients-09-00587-s001.zip]

Archive with 1 entries (1 files):
- nutrients-179781-supplementary.pdf
